# Supplementary material for: Lignin Microspheres Modified with Magnetite Nanoparticles as a Selenate Highly Porous Adsorbent
Source: Int J Mol Sci. 2022 Nov 10;23(22):13872. doi: 10.3390/ijms232213872 (PMC9696047; doi:10.3390/ijms232213872)
Supplement: Supplementary file 1 [file ijms-23-13872-s001.zip]

Archive with 1 entries (1 files):
- ijms-1973357-supplementary.pdf
